# Supplementary material for: Mining TCGA Database for Genes with Prognostic Value in Breast Cancer
Source: Int J Mol Sci. 2023 Jan 13;24(2):1622. doi: 10.3390/ijms24021622 (PMC9862022; doi:10.3390/ijms24021622)
Supplement: Supplementary file 1 [file ijms-24-01622-s001.zip]

Archive with 2 entries (2 files):
- ijms-2096481_Suppl-Figures.pdf
- ijms-2096481_Suppl-Table S1.xlsx
